# Supplementary material for: miR-302a Inhibits Metastasis and Cetuximab Resistance in Colorectal Cancer by Targeting NFIB and CD44
Source: Theranostics. 2019 Oct 22;9(26):8409–25. doi: 10.7150/thno.36605 (PMC6857048; doi:10.7150/thno.36605)
Supplement: Supplementary file 2 — Supplementary table 2. [file thnov09p8409s2.xlsx]

## Sheet: CRC tissues
Clinial information of 20 CRC patients (fresh tissues)
Case	Gender	Year (years)	Dignosis	Date of surgery	Pathological stage	T stage	N stage	M stage	Microsatellite instability (Immunohistochemistry)
1	Male	53	Rectal cancer	2014-11-14	Moderate	T3	N1b	M0	MSS
2	Female	58	Rectal cancer	2014-11-25	Moderate	T3	N2b	M0	MSS
3	Female	49	Rectal cancer	2014-11-26	High-Moderate	T3	N1a	M0	MSS
4	Male	56	Right-sided colon cancer	2014-12-31	Moderate	T3	N2a	M0	MSS
5	Male	47	Right-sided colon cancer	2014-10-28	High-Moderate	T3	N0	M0	MSI-H
6	Female	36	Right-sided colon cancer	2014-12-09	Moderate-poor	T2	N1c	M0	MSS
7	Male	37	Right-sided colon cancer	2015-04-10	Moderate	T3	N1a	M0	MSI-H
8	Male	65	Left-sided colon cancer	2014-11-11	Moderate	T3	N0	M0	MSI-H
9	Male	49	Left-sided colon cancer	2014-11-21	Moderate-poor	T4	N2b	M1	MSS
10	Female	52	Rectal cancer	2014-12-10	Moderate-poor	T3	N2b	M0	MSS
11	Male	44	Rectal cancer	2014-11-12	Moderate	T3	N0	M0	MSS
12	Male	45	Rectal cancer	2014-11-25	High-Moderate	T3	N0	M0	MSS
13	Male	58	Left-sided colon cancer	2015-05-22	Moderate	T3	N0	M0	MSS
14	Female	49	Right-sided colon cancer	2014-12-03	Moderate	T3	N2a	M0	MSS
15	Male	63	Rectal cancer	2014-11-21	High-Moderate	T3	N1b	M0	MSS
16	Male	61	Rectal cancer	2014-11-27	Moderate	T2	N1	M0	MSS
17	Male	80	Right-sided colon cancer	2014-12-24	Poor	T4a	N2a	M0	MSS
18	Female	38	Rectal cancer	2014-11-11	Moderate-poor	T3	N0	M0	MSS
19	Male	61	Rectal cancer	2014-11-05	Moderate	T4	N0	M1	MSS
20	Female	47	Rectal cancer	2014-11-06	Moderate-poor	T3	N0	M0	MSS
MSS: microsatellite stabilization;MSI-H: microsatellite instability-high

## Sheet: TMA 1
Clinial information of 90 CRC patients in TMA 1
Case	Gender	Year (years)	Date of surgery	Dignosis	Pathological stage	T stage	N stage	M stage	AJCC	Alive or dead	Survival time (month)	Tumor size (cm)
1	Female	78	2007-06	Right-sided colon cancer	Moderate	T4a	N0	M0	2	Dead	32	6×5×1.5
2	Female	74	2007-06	Left-sided colon cancer	Poor	T3	N2a	M0	3	Dead	7	10×5×1.5
3	Female	81	2007-06	Right-sided colon cancer	Moderate	T3	N0	M0	2	Dead	14	4.5×4×1.5
4	Female	64	2007-06	Right-sided colon cancer	Moderate	T4b	N0	M0	2	Alive	97	5×5×1
5	Male	62	2007-06	Left-sided colon cancer	Moderate	T3	N0	M0	2	Alive	97	7×6×1.5
6	Male	57	2007-06	Right-sided colon cancer	Moderate	T4b	N1a	M0	3	Dead	10	3×2×1
7	Male	76	2007-06	Left-sided colon cancer	Moderate	T4a	N0	M0	2	Alive	97	5×4×1
8	Female	60	2007-06	Left-sided colon cancer	Moderate	T3	N1b	M0	3	Alive	97	5×4×1
9	Female	60	2007-06	Right-sided colon cancer	Moderate	T3	N0	M0	2	Dead	40	7×6×4
10	Male	61	2007-06	Left-sided colon cancer	Moderate	T3	N1a	M0	3	Alive	97	6×4.5×1.5
11	Female	54	2007-06	Left-sided colon cancer	Moderate	T3	N0	M0	2	Dead	9	4×3×1
12	Male	53	2007-06	Left-sided colon cancer	Moderate	T3	N1a	M0	3	Alive	97	5×5×1
13	Male	74	2007-06	Left-sided colon cancer	Moderate	T3	N0	M0	2	Alive	97	5×4×1
14	Male	74	2007-06	Left-sided colon cancer	Moderate	T3	N0	M0	2	Dead	47	4.5×3×1.5
15	Female	70	2007-07	Right-sided colon cancer	High	T3	N0	M0	2	Alive	96	9×6×1
16	Female	76	2007-07	Right-sided colon cancer	Moderate	T3	N0	M0	2	Dead	91	4×2×0.6
17	Male	57	2007-07	Left-sided colon cancer	Moderate	T3	N0	M0	2	Dead	43	6×3×1
18	Female	66	2007-07	Left-sided colon cancer	High	T3	N1a	M0	3	Dead	76	①7×5×2; ②5×4×0.5
19	Male	65	2007-07	Left-sided colon cancer	Poor	T3	N0	M0	2	Alive	96	9×6×1.5
20	Female	50	2007-07	Left-sided colon cancer	Moderate	T4a	N2a	M0	3	Dead	27	2.5×2×1
21	Male	80	2007-07	Right-sided colon cancer	Moderate	T3	N0	M0	2	Alive	96	4.5×4×1.5
22	Female	70	2007-07	Right-sided colon cancer	Moderate	T3	N2a	M0	3	Dead	2	5×4.5×1.5
23	Female	73	2007-08	Left-sided colon cancer	Moderate	T3	N1c	M0	3	Dead	28	3×2×1
24	Female	47	2007-08	Right-sided colon cancer	Moderate	T3	N2b	M0	3	Alive	95	9×4.5×1.5
25	Male	68	2007-08	Right-sided colon cancer	High	T3	N0	M0	2	Alive	95	4×6×5
26	Female	72	2007-08	Left-sided colon cancer	Moderate	T3	N0	M0	2	Alive	95	4×4×1.5
27	Male	90	2007-08	Left-sided colon cancer	Moderate	T3	N1b	M0	3	Dead	8	5×2.5×1
28	Male	65	2007-08	Left-sided colon cancer	Moderate	T4a	N1b	M0	3	Alive	95	4×3×1.5
29	Male	61	2007-08	Right-sided colon cancer	Moderate	T4a	N0	M0	2	Alive	95	7×5×1.5
30	Female	61	2007-08	Left-sided colon cancer	High	T3	N2b	M0	3	Dead	10	6×4.5×1.5
31	Female	78	2007-09-07	Left-sided colon cancer	Moderate	T3	N0	M0	2	Dead	16	4×3×1.5
32	Male	67	2007-09	Right-sided colon cancer	Moderate	T3	N0	M0	2	Dead	39	5×4×1
33	Female	55	2007-09	Left-sided colon cancer	Moderate	T3	N0	M0	2	Alive	94	3×2×1.8
34	Male	68	2007-09	Left-sided colon cancer	Moderate	T2	N0	M0	1	Alive	94	3.5×3×1
35	Male	76	2007-09	Left-sided colon cancer	Moderate	T3	N1b	M0	3	Dead	10	6×3.5×1.5
36	Male	85	2007-09	Left-sided colon cancer	Moderate	T3	N1a	M0	3	Alive	94	7×3×1.5
37	Female	63	2007-09	Left-sided colon cancer	Moderate	T3	N0	M0	2	Alive	94	6×4×1.5
38	Male	62	2007-09	Right-sided colon cancer	Poor	T3	N0	M0	2	Alive	94	6×5×1.5
39	Female	72	2007-09	Right-sided colon cancer	Poor	T3	N1b	M0	3	Dead	9	3×3×1
40	Female	78	2007-09	Left-sided colon cancer	Moderate	T3	N0	M0	2	Alive	94	3.5×2×1
41	Male	63	2007-09	Left-sided colon cancer	Moderate	T3	N0	M0	2	Alive	94	5×4×1
42	Male	62	2007-10-18	Left-sided colon cancer	Moderate	T3	N1b	M0	3	Dead	16	9×3×3
43	Male	75	2007-10-22	Right-sided colon cancer	Moderate	T3	N0	M0	2	Alive	93	5×5×4
44	Male	58	2007-10-26	Right-sided colon cancer	Moderate	T3	N1a	M0	3	Alive	93	4×3×1
45	Female	83	2007-10-26	Right-sided colon cancer	Poor	T3	N0	M0	2	Dead	5	5×4.5×2
46	Male	75	2007-11-01	Right-sided colon cancer	Moderate	T4a	N0	M0	2	Alive	92	4×4×1
47	Male	70	2007-11	Left-sided colon cancer	Moderate	T2	N0	M0	1	Dead	75	6.5×4.5×1.5
48	Male	51	2007-11-16	Left-sided colon cancer	High	T3	N0	M0	2	Alive	92	5×5×1
49	Female	86	2007-11-20	Right-sided colon cancer	Moderate	T3	N0	M0	2	Alive	92	6×4.5×1.5
50	Male	72	2007-11-22	Right-sided colon cancer	Moderate	T3	N1a	M0	3	Dead	44	6×3×1
51	Male	65	2007-11-26	Right-sided colon cancer	Moderate	T4a	N1a	M0	3	Dead	29	7×5×2
52	Male	80	2007-11-28	Left-sided colon cancer	Moderate	T3	N1b	M0	3	Dead	11	5×4×1.5
53	Female	75	2007-12-03	Left-sided colon cancer	Moderate	T3	N0	M0	2	Alive	91	6×4×1.5
54	Female	60	2007-12-04	Colon cancer	Moderate	T3	N0	M0	2	Dead	31	4×3×3
55	Male	78	2007-12-05	Right-sided colon cancer	Moderate	T3	N0	M0	2	Alive	91	①4.5×3.5×1; ②1.5×0.8×0.8
56	Male	51	2007-12-07	Right-sided colon cancer	Moderate	T3	N1a	M0	3	Alive	91	2×1.5×1
57	Male	72	2007-12-13	Left-sided colon cancer	Moderate	T1	N0	M0	1	Alive	91	3×2.5×1.8
58	Female	72	2007-12-11	Right-sided colon cancer	Moderate	T3	N0	M0	2	Dead	13	4×3.5×2.5
59	Male	65	2007-12-11	Left-sided colon cancer	Poor	T3	N0	M0	2	Dead	12	5×2×1.2
60	Female	79	2007-12-18	Left-sided colon cancer	High	T3	N0	M0	2	Alive	91	4×3×1.5
61	Female	61	2007-12-20	Left-sided colon cancer	Moderate	T3	N0	M0	2	Alive	91	5×4×1
62	Male	73	2007-12-21	Right-sided colon cancer	Moderate	T4a	N0	M0	2	Dead	32	7×4×1.8
63	Male	71	2008-01	Left-sided colon cancer	Poor	T3	N2a	M0	3	Dead	89	5×5×0.5
64	Male	65	2008-01	Right-sided colon cancer	Poor	T3	N1a	M0	3	Dead	13	6×4.5×1.5
65	Female	52	2008-01	Right-sided colon cancer	Poor	T3	N2a	M0	3	Dead	16	9×6×1.5
66	Female	81	2008-01	Left-sided colon cancer	Moderate	T2	N0	M0	1	Alive	90	4.8×3.5×1.5
67	Female	67	2008-01	Right-sided colon cancer	Moderate	T3	N0	M0	2	Dead	36	4×4×1.3
68	Male	54	2008-01	Left-sided colon cancer	Moderate	T3	N1a	M0	3	Dead	45	3×3×1
69	Male	60	2008-02	Left-sided colon cancer	Moderate	T3	N1a	M0	3	Dead	22	5×4×1
70	Female	69	2008-02	Colon cancer	Moderate	T4b	N0	M0	2	Alive	89	2.8×2.5×1
71	Female	64	2008-03	Left-sided colon cancer	Moderate	T3	N0	M0	2	Alive	88	3.5×2.7×1
72	Male	65	2008-03	Left-sided colon cancer	High	T4b	N0	M0	2	Dead	38	6×5×2
73	Male	83	2008-03	Right-sided colon cancer	Moderate	T4a	N1b	M0	3	Dead	18	10×7×1.5
74	Female	54	2008-03	Left-sided colon cancer	Moderate	T2	N0	M0	1	Alive	88	3.3×2.7×1
75	Female	79	2008-03	Left-sided colon cancer	High	T3	N0	M0	2	Alive	88	5×4×1.5
76	Female	60	2008-03	Left-sided colon cancer	Moderate	T3	N0	M0	2	Alive	88	6×3.5×1.5
77	Female	50	2008-03	Left-sided colon cancer	Moderate	T3	N1a	M0	3	Alive	88	3×2.5×1
78	Female	54	2008-03	Right-sided colon cancer	Moderate	T3	N1b	M0	3	Alive	88	3×3×0.8
79	Female	62	2008-03	Left-sided colon cancer	Moderate	T3	N0	M0	2	Dead	66	5×3.5×1
80	Male	74	2008-03	Right-sided colon cancer	Moderate	T3	N1a	M0	3	Alive	88	5×4.5×1.5
81	Male	67	2008-03	Right-sided colon cancer	High	T2	N0	M0	1	Alive	88	9.5×6×2
82	Female	65	2008-03	Right-sided colon cancer	Moderate	T3	N2a	M0	3	Dead	36	5×5×1.5
83	Male	75	2008-03	Right-sided colon cancer	Moderate	T3	N1a	M0	3	Alive	88	3×3×1
84	Male	70	2008-03	Right-sided colon cancer	High	T3	N0	M0	2	Alive	88	4.5×3×1
85	Female	73	2008-03	Right-sided colon cancer	Moderate	T3	N0	M0	2	Alive	88	6.5×5×1.5
86	Male	58	2008-03	Right-sided colon cancer	Moderate	T3	N0	M0	2	Alive	88	6×5×1.5
87	Female	71	2008-03	Right-sided colon cancer	Moderate	T3	N0	M0	2	Dead	32	2.5×2.5×1
88	Female	75	2008-04	Left-sided colon cancer	Moderate	T3	N0	M0	2	Dead	57	7×4×1.5
89	Female	70	2008-04	Right-sided colon cancer	Moderate	T4b	N2a	M1a	4	Dead	51	5×4×3
90	Female	76	2008-04	Left-sided colon cancer	Poor	T3	N1b	M0	3	Dead	4	6×4.5×1

## Sheet: TMA 2
Clinial information of 14 CRC patients in TMA 2
Case	Gender	Year (years)	Date of surgery	Type of tissues	Location of Cancer	Pathological stage
1	Female	53	2006-09	Primary colon cancer/Normal	Right-sided colon	Moderate
		54	2007-09	Metastatic colon cancer	Liver	Moderate
2	Female	NA	2007-02	Primary colon cancer/Normal	Left-sided colon	Moderate
		NA	2007-10	Metastatic colon cancer	Liver	Moderate
3	Male	61	2007-07	Primary colon cancer/Normal	Left-sided colon	Moderate
		62	2008-12	Metastatic colon cancer	Liver	Moderate
4	Female	66	2008-05	Primary colon cancer/Normal	Right-sided colon	Moderate
		67	2009-04	Metastatic colon cancer	Liver	Moderate
5	Male	60	2009-07	Primary colon cancer/Normal	Left-sided colon	Moderate
		60	2009-10	Metastatic colon cancer	Liver	Moderate
6	Male	73	NA	Primary colon cancer/Normal	Left-sided colon	Moderate
		73	NA	Metastatic colon cancer	Liver	Moderate
7	Male	61	2006-07	Primary colon cancer/Normal	Right-sided colon	Moderate
		62	2007-12	Metastatic colon cancer	Liver	Moderate
8	Male	47	2004-11	Primary colon cancer/Normal	Right-sided colon	Moderate
		49	2006-04	Metastatic colon cancer	Abdominal wall	Moderate
9	Male	46	2007-01	Primary rectal cancer/Normal	Rectum	Moderate
		48	2009-09	Metastatic rectal cancer	Liver	Moderate
10	Male	67	2007-03	Primary rectal cancer/Normal	Rectum	Moderate
		69	2009-11	Metastatic rectal cancer	Liver	Moderate
11	Male	NA	2008-07	Primary rectal cancer/Normal	Rectum	Moderate
		NA	2009-03	Metastatic rectal cancer	Liver	Moderate
12	Male	59	NA	Primary rectal cancer/Normal	Rectum	Moderate
		59	NA	Metastatic rectal cancer	Liver	Moderate
13	Male	59	NA	Primary rectal cancer/Normal	Rectum	Poor
		59	NA	Metastatic rectal cancer	Liver	Poor
14	Male	50	2004-04	Primary rectal cancer/Normal	Rectum	Moderate
		54	2008-03	Metastatic rectal cancer	Chest wall	Moderate
NA: not applicable
