# Supplementary material for: miR-302a Inhibits Metastasis and Cetuximab Resistance in Colorectal Cancer by Targeting NFIB and CD44
Source: Theranostics. 2019 Oct 22;9(26):8409–25. doi: 10.7150/thno.36605 (PMC6857048; doi:10.7150/thno.36605)
Supplement: Supplementary file 3 — Supplementary table 7. [file thnov09p8409s3.xlsx]

## Sheet: Supplementary table 7
Supplementary Table 7 miR-302a target prediction from starBase database
Name	GeneName	Position	TargetScan Sites	PicTar Sites	RNA22 Sites	PITA Sites	miRanda Sites	Program Num
hsa-miR-302a	CD44	chr11:35253896-35253903[+]	297[3]	0[0]	297[3]	297[3]	891[3]	4
hsa-miR-302a	NFIB	chr9:14087227-14087234[-]	60[9]	60[7]	0[0]	60[7]	120[9]	4
hsa-miR-302a	LYPD6	chr2:150329204-150329210[+]	64[5]	64[5]	64[5]	0[0]	192[5]	4
hsa-miR-302a	MNT	chr17:2287414-2287420[-]	220[4]	220[4]	0[0]	220[4]	228[5]	4
hsa-miR-302a	MMP24	chr20:33864170-33864176[+]	173[2]	173[2]	0[0]	173[2]	173[2]	4
hsa-miR-302a	GALNT3	chr2:166604642-166604649[-]	94[4]	0[0]	94[4]	94[4]	94[4]	4
hsa-miR-302a	RUNX1	chr21:36162490-36162496[-]	132[8]	132[8]	0[0]	132[8]	132[8]	4
hsa-miR-302a	E2F7	chr12:77417464-77417471[-]	22[2]	22[2]	0[0]	22[2]	44[2]	4
hsa-miR-302a	C11orf30	chr11:76261273-76261279[+]	150[2]	150[2]	0[0]	150[2]	150[4]	4
hsa-miR-302a	GPR137C	chr14:53103990-53103996[+]	34[3]	34[3]	0[0]	34[3]	34[3]	4
hsa-miR-302a	JAZF1	chr7:27871497-27871503[-]	61[5]	61[5]	0[0]	61[5]	61[5]	4
hsa-miR-302a	TXNIP	chr1:145442013-145442019[+]	3457[22]	3457[22]	0[0]	3457[22]	3457[22]	4
hsa-miR-302a	TXNIP	chr1:145442410-145442416[+]	3104[17]	3104[17]	0[0]	3104[17]	3125[18]	4
hsa-miR-302a	VLDLR	chr9:2654253-2654259[+]	1238[18]	1238[18]	0[0]	1238[18]	2521[19]	4
hsa-miR-302a	YTHDF3	chr8:64122478-64122484[+]	567[20]	567[20]	0[0]	567[20]	567[20]	4
hsa-miR-302a	FAM57A	chr17:644986-644992[+]	278[4]	278[4]	0[0]	278[4]	386[9]	4
hsa-miR-302a	MAP3K1	chr5:56189811-56189817[+]	12[2]	12[2]	0[0]	12[2]	12[2]	4
hsa-miR-302a	FEM1C	chr5:114858537-114858543[-]	2192[23]	2192[23]	0[0]	2192[23]	2192[23]	4
hsa-miR-302a	CRK	chr17:1326109-1326115[-]	709[16]	709[16]	0[0]	709[16]	1675[22]	4
hsa-miR-302a	ARHGEF7	chr13:111957783-111957789[+]	81[5]	0[0]	81[5]	81[5]	81[5]	4
hsa-miR-302a	ARHGEF17	chr11:73079246-73079253[+]	8[1]	8[1]	0[0]	8[1]	8[1]	4
hsa-miR-302a	ABCA1	chr9:107543512-107543518[-]	235[4]	235[4]	0[0]	235[4]	243[4]	4
hsa-miR-302a	MYCN	chr2:16087077-16087083[+]	11[1]	11[1]	0[0]	11[1]	11[1]	4
hsa-miR-302a	KIAA1522	chr1:33238881-33238887[+]	129[6]	124[5]	0[0]	129[6]	433[15]	4
hsa-miR-302a	CC2D1A	chr19:14041527-14041533[+]	73[4]	73[4]	0[0]	73[4]	82[7]	4
hsa-miR-302a	PFN2	chr3:149683599-149683605[-]	143[8]	72[8]	0[0]	72[8]	189[8]	4
hsa-miR-302a	MBD2	chr18:51681392-51681399[-]	24[3]	0[0]	57[5]	24[3]	38[4]	4
hsa-miR-302a	PAPOLA	chr14:97032603-97032608[+]	0[0]	0[2]	0[2]	0[2]	0[2]	4
hsa-miR-302a	ZNFX1	chr20:47863315-47863321[-]	2806[22]	2806[22]	0[0]	2806[22]	2806[22]	4
hsa-miR-302a	KLF3	chr4:38702231-38702237[+]	4812[20]	4812[20]	0[0]	4812[20]	4840[22]	4
hsa-miR-302a	LAMA3	chr18:21534950-21534956[+]	57[3]	57[3]	0[0]	57[3]	71[4]	4
hsa-miR-302a	MKRN1	chr7:140152878-140152884[-]	107[5]	107[5]	0[0]	107[5]	107[5]	4
hsa-miR-302a	TRIP11	chr14:92435985-92435991[-]	810[5]	810[5]	0[0]	810[5]	816[5]	4
hsa-miR-302a	TGFBR2	chr3:30735514-30735521[+]	1197[7]	0[0]	1287[8]	1197[7]	1287[8]	4
hsa-miR-302a	TNKS2	chr10:93622959-93622965[+]	1454[20]	1454[20]	0[0]	1454[20]	1454[20]	4
hsa-miR-302a	MAP3K14	chr17:43340964-43340970[-]	510[8]	510[8]	0[0]	510[8]	588[9]	4
hsa-miR-302a	RAPGEFL1	chr17:38350091-38350097[+]	8[1]	8[1]	0[0]	8[1]	8[1]	4
hsa-miR-302a	YPEL2	chr17:57477753-57477759[+]	7[1]	7[1]	0[0]	7[1]	7[1]	4
hsa-miR-302a	ADAM9	chr8:38962117-38962123[+]	2234[13]	2234[13]	0[0]	2234[13]	11172[13]	4
hsa-miR-302a	NFYA	chr6:41065443-41065450[+]	25[2]	25[2]	25[2]	0[0]	25[2]	4
hsa-miR-302a	CDCA7	chr2:174232745-174232751[+]	31[2]	31[2]	31[2]	0[0]	31[2]	4
hsa-miR-302a	ELAVL2	chr9:23690277-23690284[-]	10[1]	10[1]	0[0]	10[1]	10[1]	4
hsa-miR-302a	MTF1	chr1:38277090-38277097[-]	53[9]	46[6]	0[0]	46[8]	53[9]	4
hsa-miR-302a	MTF1	chr1:38277223-38277229[-]	449[13]	449[13]	0[0]	449[13]	449[13]	4
hsa-miR-302a	CHAF1A	chr19:4443105-4443111[+]	284[9]	284[9]	0[0]	284[9]	304[12]	4
hsa-miR-302a	TLE4	chr9:82340098-82340104[+]	21[3]	21[3]	0[0]	21[3]	21[3]	4
hsa-miR-302a	ZKSCAN1	chr7:99632598-99632604[+]	350[6]	350[6]	0[0]	350[6]	994[12]	4
hsa-miR-302a	DCUN1D1	chr3:182662421-182662427[-]	236[4]	236[4]	0[0]	236[4]	286[8]	4
hsa-miR-302a	FOXJ2	chr12:8207199-8207205[+]	133[8]	133[8]	0[0]	133[8]	145[9]	4
hsa-miR-302a	SDC1	chr2:20402117-20402124[-]	299[5]	299[5]	299[5]	0[0]	299[5]	4
hsa-miR-302a	RELL1	chr4:37612733-37612739[-]	53[5]	53[5]	0[0]	53[5]	201[7]	4
hsa-miR-302a	SLAIN2	chr4:48424256-48424262[+]	500[7]	500[7]	0[0]	500[7]	500[7]	4
hsa-miR-302a	APP	chr21:27253266-27253272[-]	5574[14]	5574[14]	0[0]	5574[14]	5581[15]	4
hsa-miR-302a	ZBTB11	chr3:101369414-101369421[-]	73[4]	42[3]	0[0]	42[3]	73[4]	4
hsa-miR-302a	TIPARP	chr3:156424271-156424278[+]	157[5]	157[5]	0[0]	157[5]	157[5]	4
hsa-miR-302a	RHOC	chr1:113243889-113243895[-]	1298[17]	1298[17]	0[0]	1298[17]	1298[17]	4
hsa-miR-302a	ASF1B	chr19:14230333-14230339[-]	37[2]	37[2]	0[0]	37[2]	37[2]	4
hsa-miR-302a	MED12L	chr3:151151134-151151140[+]	188[7]	188[7]	0[0]	188[7]	188[7]	4
hsa-miR-302a	C1orf9	chr1:172580620-172580626[+]	1635[20]	1635[20]	0[0]	1635[20]	3271[22]	4
hsa-miR-302a	PRRG1	chrX:37312932-37312938[+]	819[8]	819[8]	0[0]	819[8]	847[8]	4
hsa-miR-302a	RSBN1L	chr7:77408649-77408656[+]	21[2]	21[2]	0[0]	21[2]	30[2]	4
hsa-miR-302a	REEP3	chr10:65381191-65381197[+]	5003[32]	5003[32]	0[0]	5003[32]	5003[32]	4
hsa-miR-302a	RB1CC1	chr8:53535698-53535704[-]	107[4]	107[4]	0[0]	107[4]	107[4]	4
hsa-miR-302a	MINK1	chr17:4801075-4801081[+]	1197[15]	1197[15]	0[0]	1197[15]	1285[21]	4
hsa-miR-302a	PPP3R1	chr2:68407897-68407903[-]	740[11]	740[11]	0[0]	740[11]	776[15]	4
hsa-miR-302a	LUC7L2	chr7:139107810-139107816[+]	6[2]	6[2]	0[0]	6[2]	332[4]	4
hsa-miR-302a	ITGB8	chr7:20449850-20449856[+]	1459[5]	1459[5]	0[0]	1459[5]	1459[5]	4
hsa-miR-302a	SYDE1	chr19:15225461-15225468[+]	107[8]	107[8]	0[0]	107[8]	107[8]	4
hsa-miR-302a	PRRX1	chr1:170707021-170707027[+]	8[1]	8[1]	0[0]	8[1]	16[1]	4
hsa-miR-302a	SS18L1	chr20:60756659-60756665[+]	133[4]	133[4]	0[0]	133[4]	158[5]	4
hsa-miR-302a	PKN2	chr1:89301331-89301337[+]	339[2]	339[2]	0[0]	339[2]	441[3]	4
hsa-miR-302a	TP53INP1	chr8:95938335-95938341[-]	792[4]	792[4]	0[0]	792[4]	1584[4]	4
hsa-miR-302a	MLL3	chr7:151833676-151833682[-]	429[6]	429[6]	0[0]	429[6]	429[6]	4
hsa-miR-302a	HIPK3	chr11:33375722-33375729[+]	308[5]	308[5]	0[0]	308[5]	313[6]	4
hsa-miR-302a	IRF2BP2	chr1:234742579-234742585[-]	95[4]	95[4]	0[0]	95[4]	205[6]	4
hsa-miR-302a	USP53	chr4:120214892-120214898[+]	38[2]	38[2]	0[0]	38[2]	38[2]	4
hsa-miR-302a	PLAGL2	chr20:30780508-30780514[-]	375[8]	375[8]	0[0]	375[8]	375[8]	4
hsa-miR-302a	MPP5	chr14:67801523-67801530[+]	222[7]	0[0]	316[8]	222[7]	316[8]	4
hsa-miR-302a	UBE2R2	chr9:33917992-33917998[+]	1[1]	1[1]	0[0]	1[1]	99[8]	4
hsa-miR-302a	ZC3H12C	chr11:110036783-110036789[+]	589[6]	589[6]	0[0]	589[6]	1176[10]	4
hsa-miR-302a	CCND1	chr11:69467063-69467069[+]	441[9]	441[9]	0[0]	441[9]	441[11]	4
hsa-miR-302a	PIP4K2A	chr10:22823912-22823918[-]	180[9]	180[9]	0[0]	180[9]	235[12]	4
hsa-miR-302a	RECK	chr9:36124318-36124324[+]	22[3]	22[3]	48[6]	0[0]	48[6]	4
hsa-miR-302a	TFAP4	chr16:4307606-4307613[-]	506[11]	506[11]	0[0]	506[11]	506[11]	4
hsa-miR-302a	CCND2	chr12:4410142-4410148[+]	57[10]	57[10]	0[0]	57[10]	119[17]	4
hsa-miR-302a	ARHGEF18	chr19:7536886-7536892[+]	1315[8]	1315[8]	0[0]	1315[8]	2630[8]	4
hsa-miR-302a	ZRANB1	chr10:126674796-126674802[+]	405[6]	405[6]	0[0]	405[6]	405[6]	4
hsa-miR-302a	TARDBP	chr1:11083279-11083285[+]	35[1]	35[1]	0[0]	35[1]	35[1]	4
hsa-miR-302a	ZBTB7A	chr19:4046833-4046839[-]	66[9]	66[9]	0[0]	66[9]	66[9]	4
hsa-miR-302a	TNFAIP1	chr17:26672211-26672217[+]	321[7]	321[7]	0[0]	321[7]	321[7]	4
hsa-miR-302a	USP42	chr7:6201128-6201134[+]	435[2]	435[2]	0[0]	435[2]	435[2]	4
hsa-miR-302a	NR2F2	chr15:96881841-96881847[+]	10147[20]	10147[20]	10147[20]	0[0]	10147[20]	4
hsa-miR-302a	ZFP91	chr11:58388114-58388120[+]	33[1]	33[1]	33[1]	33[1]	0[0]	4
hsa-miR-302a	MYLK	chr3:123331775-123331781[-]	14[1]	14[1]	14[1]	0[0]	14[1]	4
hsa-miR-302a	2018-03-08	chr10:45953105-45953111[-]	25[3]	25[3]	0[0]	25[3]	25[3]	4
hsa-miR-302a	AK2	chr1:33478655-33478661[-]	13[1]	13[1]	0[0]	13[1]	13[1]	4
hsa-miR-302a	JOSD1	chr22:39082269-39082275[-]	370[2]	370[2]	0[0]	370[2]	390[3]	4
hsa-miR-302a	ZNRF3	chr22:29453062-29453069[+]	84[3]	77[2]	0[0]	84[3]	85[4]	4
hsa-miR-302a	UBE2Q2	chr15:76192902-76192908[+]	202[7]	202[7]	0[0]	202[7]	404[7]	4
hsa-miR-302a	PBX3	chr9:128728407-128728413[+]	58[3]	58[3]	0[0]	58[3]	117[3]	4
hsa-miR-302a	SSX2IP	chr1:85112811-85112817[-]	523[13]	523[13]	0[0]	523[13]	523[13]	4
hsa-miR-302a	NR4A2	chr2:157181187-157181193[-]	542[2]	542[2]	0[0]	542[2]	557[4]	4
hsa-miR-302a	RBL1	chr20:35627131-35627137[-]	54[5]	54[5]	0[0]	54[5]	54[5]	4
hsa-miR-302a	E2F5	chr8:86126604-86126610[+]	112[4]	112[4]	0[0]	112[4]	112[4]	4
hsa-miR-302a	GATAD2B	chr1:153780737-153780744[-]	22[5]	22[5]	0[0]	22[5]	57[7]	4
hsa-miR-302a	INTS6	chr13:51939394-51939400[-]	45[2]	45[2]	0[0]	45[2]	45[2]	4
hsa-miR-302a	NTN4	chr12:96052344-96052350[-]	723[2]	723[2]	0[0]	723[2]	723[2]	4
hsa-miR-302a	PHF6	chrX:133561689-133561695[+]	24[4]	24[4]	0[0]	24[4]	99[5]	4
hsa-miR-302a	MIER3	chr5:56218349-56218355[-]	117[6]	117[6]	0[0]	117[6]	126[9]	4
hsa-miR-302a	HIF1AN	chr10:102313642-102313649[+]	321[4]	321[4]	0[0]	321[4]	321[4]	4
hsa-miR-302a	DNAJA2	chr16:46990718-46990724[-]	16[1]	16[1]	0[0]	16[1]	68[2]	4
hsa-miR-302a	DPP8	chr15:65738775-65738782[-]	29[1]	29[1]	0[0]	29[1]	29[1]	4
hsa-miR-302a	BRP44L	chr6:166778579-166778586[-]	5[1]	5[1]	0[0]	5[1]	10[2]	4
hsa-miR-302a	SNX21	chr20:44470940-44470946[+]	28[2]	14[2]	0[0]	14[2]	56[2]	4
hsa-miR-302a	USP46	chr4:53462313-53462319[-]	20[2]	20[2]	0[0]	20[2]	40[2]	4
hsa-miR-302a	RNF6	chr13:26787681-26787687[-]	850[5]	850[5]	0[0]	850[5]	850[5]	4
hsa-miR-302a	ULK1	chr12:132406380-132406386[+]	1299[16]	1299[16]	0[0]	1299[16]	1299[16]	4
hsa-miR-302a	MLLT6	chr17:36885999-36886005[+]	95[1]	95[1]	0[0]	95[1]	190[1]	4
hsa-miR-302a	ARHGEF3	chr3:56763210-56763216[-]	13[2]	13[2]	0[0]	13[2]	13[2]	4
hsa-miR-302a	SPOP	chr17:47677161-47677168[-]	22[1]	22[1]	0[0]	22[1]	22[1]	4
hsa-miR-302a	YWHAZ	chr8:101932490-101932495[-]	0[0]	2[3]	2[3]	2[3]	2[3]	4
hsa-miR-302a	YOD1	chr1:207218865-207218871[-]	140[10]	140[10]	0[0]	140[10]	140[10]	4
hsa-miR-302a	YOD1	chr1:207220821-207220827[-]	906[5]	906[5]	0[0]	906[5]	906[5]	4
hsa-miR-302a	ORMDL3	chr17:38078427-38078433[-]	71[6]	71[6]	0[0]	71[6]	71[6]	4
hsa-miR-302a	KIAA0240	chr6:42834219-42834225[+]	8[1]	0[0]	49[4]	8[1]	49[4]	4
hsa-miR-302a	MKNK2	chr19:2037587-2037593[-]	8476[32]	8476[32]	0[0]	8477[32]	25430[32]	4
hsa-miR-302a	RABEP1	chr17:5287256-5287262[+]	31[4]	31[4]	0[0]	31[6]	31[8]	4
hsa-miR-302a	AEBP2	chr12:19672931-19672937[+]	856[4]	428[4]	0[0]	428[4]	856[4]	4
hsa-miR-302a	IL8	chr4:74608773-74608779[+]	169[2]	169[2]	0[0]	169[2]	169[2]	4
hsa-miR-302a	MFAP3L	chr4:170911780-170911786[-]	50[4]	50[4]	0[0]	50[4]	50[4]	4
hsa-miR-302a	FNDC3A	chr13:49782697-49782703[+]	3249[2]	3249[2]	0[0]	3249[2]	3249[2]	4
hsa-miR-302a	EDNRB	chr13:78472083-78472089[-]	10[1]	10[1]	0[0]	10[1]	10[1]	4
hsa-miR-302a	KIAA1549	chr7:138522398-138522404[-]	67[2]	67[2]	0[0]	67[2]	67[2]	4
hsa-miR-302a	IRF2	chr4:185309484-185309491[-]	263[9]	263[9]	0[0]	263[9]	263[9]	4
hsa-miR-302a	PPP6C	chr9:127911858-127911864[-]	750[15]	750[15]	0[0]	750[15]	896[17]	4
hsa-miR-302a	ARID4A	chr14:58839184-58839190[+]	10[1]	10[1]	0[0]	10[1]	10[1]	4
hsa-miR-302a	LATS2	chr13:21548640-21548647[-]	3496[21]	3496[21]	0[0]	3496[21]	3509[21]	4
hsa-miR-302a	LATS2	chr13:21548740-21548747[-]	905[1]	905[1]	0[0]	905[1]	920[2]	4
hsa-miR-302a	PLAG1	chr8:57075170-57075176[-]	737[2]	737[2]	0[0]	737[2]	1782[18]	4
hsa-miR-302a	ANAPC16	chr10:73993470-73993476[+]	525[2]	525[2]	525[2]	0[0]	525[2]	4
hsa-miR-302a	TIAM1	chr21:32491446-32491452[-]	5[1]	5[1]	0[0]	5[1]	23[2]	4
hsa-miR-302a	RGMA	chr15:93586797-93586803[-]	3[5]	2[3]	0[0]	3[5]	21[7]	4
hsa-miR-302a	NR4A3	chr9:102627726-102627732[+]	430[1]	430[1]	0[0]	430[1]	430[1]	4
hsa-miR-302a	ANKRD52	chr12:56634214-56634220[-]	496[5]	496[5]	0[0]	496[5]	496[5]	4
hsa-miR-302a	TMUB2	chr17:42268809-42268815[+]	21[3]	21[3]	0[0]	21[3]	62[3]	4
hsa-miR-302a	RAB11FIP1	chr8:37718371-37718377[-]	826[19]	826[19]	0[0]	826[19]	826[19]	4
hsa-miR-302a	ZNF148	chr3:124950258-124950265[-]	40[1]	40[1]	0[0]	40[1]	493[13]	4
hsa-miR-302a	RPS6KA3	chrX:20173121-20173128[-]	368[1]	368[1]	0[0]	368[1]	486[1]	4
hsa-miR-302a	UBE2J1	chr6:90036831-90036837[-]	60[4]	60[4]	0[0]	60[4]	60[4]	4
hsa-miR-302a	SLC16A9	chr10:61410985-61410991[-]	109[8]	109[8]	0[0]	109[8]	109[8]	4
hsa-miR-302a	LHX6	chr9:124964972-124964978[-]	7[1]	7[1]	0[0]	7[1]	14[1]	4
hsa-miR-302a	MBNL2	chr13:98046173-98046179[+]	9[1]	9[1]	0[0]	9[1]	27[1]	4
hsa-miR-302a	RDX	chr11:110102489-110102496[-]	29[2]	0[0]	92[3]	29[2]	92[3]	4
hsa-miR-302a	ALKBH5	chr17:18113210-18113216[+]	95[3]	95[3]	0[0]	95[3]	226[4]	4
hsa-miR-302a	PLEKHA3	chr2:179369708-179369714[+]	3[5]	3[5]	0[0]	3[5]	3[5]	4
hsa-miR-302a	FBXO11	chr2:48034834-48034840[-]	13[1]	13[1]	0[0]	13[1]	13[1]	4
hsa-miR-302a	UBE2W	chr8:74706281-74706287[-]	103[4]	97[3]	0[0]	103[4]	106[6]	4
hsa-miR-302a	ZFYVE26	chr14:68213489-68213495[-]	5194[25]	5194[25]	0[0]	5194[25]	5194[25]	4
hsa-miR-302a	BRMS1L	chr14:36340258-36340264[+]	229[2]	229[2]	0[0]	229[2]	292[3]	4
hsa-miR-302a	TUSC2	chr3:50363181-50363187[-]	394[14]	394[14]	0[0]	394[14]	395[14]	4
hsa-miR-302a	RRAGD	chr6:90077600-90077606[-]	27[8]	27[8]	0[0]	27[8]	208[14]	4
hsa-miR-302a	KIF3B	chr20:30922091-30922097[+]	543[3]	543[3]	0[0]	543[3]	543[3]	4
hsa-miR-302a	ZNF2	chr2:95848634-95848639[+]	0[0]	12[1]	17[2]	12[1]	17[2]	4
hsa-miR-302a	CAMTA1	chr1:7827344-7827350[+]	352[9]	352[9]	0[0]	352[9]	703[9]	4
hsa-miR-302a	SENP1	chr12:48437010-48437016[-]	156[3]	156[3]	0[0]	156[3]	166[3]	4
hsa-miR-302a	DERL2	chr17:5377877-5377883[-]	268[5]	268[5]	0[0]	268[5]	275[6]	4
hsa-miR-302a	TRPS1	chr8:116421354-116421360[-]	47[4]	47[4]	0[0]	47[4]	47[4]	4
hsa-miR-302a	OXR1	chr8:107764500-107764506[+]	155[16]	155[16]	0[0]	155[16]	376[17]	4
hsa-miR-302a	ECT2	chr3:172538111-172538117[+]	404[2]	404[2]	0[0]	404[2]	808[2]	4
hsa-miR-302a	CRIM1	chr2:36777514-36777520[+]	1650[5]	1650[5]	0[0]	1650[5]	1650[5]	4
hsa-miR-302a	ANKRD13C	chr1:70727551-70727557[-]	190[10]	190[10]	0[0]	190[10]	190[10]	4
hsa-miR-302a	RAD23B	chr9:110092769-110092775[+]	484[9]	484[9]	0[0]	484[9]	484[9]	4
hsa-miR-302a	SNRK	chr3:43390337-43390344[+]	41[2]	41[2]	0[0]	41[2]	41[2]	4
hsa-miR-302a	NEO1	chr15:73595130-73595135[+]	0[0]	2[1]	15[2]	2[1]	15[2]	4
hsa-miR-302a	RNF38	chr9:36337521-36337527[-]	211[6]	211[6]	0[0]	233[7]	352[7]	4
hsa-miR-302a	MCL1	chr1:150547620-150547626[-]	879[12]	879[12]	0[0]	879[12]	1832[14]	4
hsa-miR-302a	RSBN1	chr1:114304874-114304880[-]	98[6]	98[6]	0[0]	98[6]	98[6]	4
hsa-miR-302a	BAMBI	chr10:28971395-28971401[+]	265[9]	265[9]	0[0]	265[9]	902[10]	4
hsa-miR-302a	MTMR3	chr22:30423652-30423658[+]	102[5]	102[5]	0[0]	102[5]	102[5]	4
hsa-miR-302a	DMTF1	chr7:86825169-86825175[+]	111[4]	111[4]	0[0]	111[4]	246[6]	4
hsa-miR-302a	HN1	chr17:73132085-73132091[-]	15912[9]	7956[9]	0[0]	7956[9]	15912[13]	4
hsa-miR-302a	JRKL	chr11:96125714-96125720[+]	5[1]	5[1]	0[0]	5[1]	5[1]	4
hsa-miR-302a	WDR37	chr10:1176009-1176015[+]	316[9]	316[9]	0[0]	316[9]	1470[10]	4
hsa-miR-302a	WEE1	chr11:9610628-9610634[+]	12755[20]	12755[20]	0[0]	12755[20]	12762[21]	4
hsa-miR-302a	PTPN21	chr14:88933626-88933632[-]	2[1]	2[1]	0[0]	2[1]	2[1]	4
hsa-miR-302a	ZBTB41	chr1:197125526-197125533[-]	9[1]	9[1]	0[0]	9[1]	25[2]	4
hsa-miR-302a	ZBTB41	chr1:197127047-197127053[-]	118[5]	118[5]	0[0]	118[5]	133[6]	4
hsa-miR-302a	NR2C2	chr3:15084929-15084935[+]	1786[21]	1786[21]	0[0]	1786[21]	1786[21]	4
hsa-miR-302a	DUSP2	chr2:96808967-96808973[-]	2055[10]	2055[10]	0[0]	2055[10]	2755[10]	4
hsa-miR-302a	RAB11A	chr15:66181436-66181443[+]	786[13]	393[13]	0[0]	393[13]	393[13]	4
hsa-miR-302a	FAM175B	chr10:126524587-126524593[+]	103[6]	103[6]	103[6]	0[0]	103[6]	4
